# Supplementary material for: Formation of Transient Protein Aggregate-like Centers Is a General Strategy Postponing Degradation of Misfolded Intermediates
Source: Int J Mol Sci. 2023 Jul 7;24(13):11202. doi: 10.3390/ijms241311202 (PMC10342647; doi:10.3390/ijms241311202)
Supplement: Supplementary file 1 [file ijms-24-11202-s001.zip]

Archive with 1 entries (1 files):
- ijms-2478597-supplementary.pdf
